# Supplementary material for: Influence of emotional complexity on the neural substrates of affective theory of mind
Source: Hum Brain Mapp. 2019 Sep 30;41(1):139–49. doi: 10.1002/hbm.24794 (PMC7267895; doi:10.1002/hbm.24794)
Supplement: Supplementary file 2 — Appendix S2: Context Videos [file HBM-41-139-s002.zip]

Archive with 6 entries (6 files):
- HBM_24794_Context_01_Embarras_Congruent.avi
- HBM_24794_Context_02_Pride_Non_Congruent.avi
- HBM_24794_Context_03_Anger_Congruent.avi
- HBM_24794_Context_04_Surprise_Non_Congruent.avi
- HBM_24794_Context_05_Neutral_Congruent.avi
- HBM_24794_Context_06_Neutral_Non_Congruent.avi
