# Supplementary material for: Influence of emotional complexity on the neural substrates of affective theory of mind
Source: Hum Brain Mapp. 2019 Sep 30;41(1):139–49. doi: 10.1002/hbm.24794 (PMC7267895; doi:10.1002/hbm.24794)
Supplement: Supplementary file 3 — Appendix S3: Expression Videos [file HBM-41-139-s003.zip]

Archive with 6 entries (6 files):
- HBM_24794_Expression_01_Embarras_Congruent.avi
- HBM_24794_Expression_02_Anger_Non_Congruent.avi
- HBM_24794_Expression_03_Anger_Congruent.avi
- HBM_24794_Expression_04_Embarras_Non_Congruent.avi
- HBM_24794_Expression_05_Neutral_Congruent.avi
- HBM_24794_Expression_06_Neutral_Non_Congruent.avi
